# Supplementary material for: Ecological Imprint of Rare Earth Mining on Microbial Communities and Water Quality Across Depth and Distance Gradients in Ganzhou, China
Source: Microorganisms. 2025 Sep 24;13(10):2236. doi: 10.3390/microorganisms13102236 (PMC12566276; doi:10.3390/microorganisms13102236)
Supplement: Supplementary file 1 [file microorganisms-13-02236-s001.zip]

Archive with 1 entries (1 files):
- microorganisms-3855889-supplementary.pdf
